# Supplementary material for: TIGAR deficiency enhances skeletal muscle thermogenesis by increasing neuromuscular junction cholinergic signaling
Source: eLife. 2022 Mar 7;11:e73360. doi: 10.7554/eLife.73360 (PMC8947760; doi:10.7554/eLife.73360)
Supplement: Figure 1—source data 5. — The raw image was used for Figure 1G. A detailed description of the raw images is shown in Source data 1. [file elife-73360-fig1-data5.zip]

Archive with 2 entries (2 files):
- Tang_25-08-2021-RA-eLife-73360R1_Figure_1_source_data_5.png
- __MACOSX/._Tang_25-08-2021-RA-eLife-73360R1_Figure_1_source_data_5.png
