# Supplementary material for: TIGAR deficiency enhances skeletal muscle thermogenesis by increasing neuromuscular junction cholinergic signaling
Source: eLife. 2022 Mar 7;11:e73360. doi: 10.7554/eLife.73360 (PMC8947760; doi:10.7554/eLife.73360)
Supplement: Figure 4—source data 7. — The SCGs from the three mice of the same strain were pooled and processed by beads homogenization to acquire tissue lysates. 15 μg of the tissue lysate were used for choline transporter (ChT, 55 kDa) immunoblotting analysis as described in the ‘Immunoblotting’ section. The right eight lanes of the raw image (lysate from SCG tissues) were used for Figure 4H to show ChT protein in that 63 and 70 kDa bands were observed in the SCGs. The left two lanes of the raw immunoblotting image represent the lysates of soluble fraction (RIPA lysis buffer extracted) of whole-brain tissues from the ChatCre and chTKO mice, respectively. A detailed description of the raw images is shown in Source data 1. [file elife-73360-fig4-data7.zip]

Archive with 2 entries (2 files):
- Tang_25-08-2021-RA-eLife-73360R1_Figure_4_source_data_7.png
- __MACOSX/._Tang_25-08-2021-RA-eLife-73360R1_Figure_4_source_data_7.png
